# Supplementary material for: Analytical Performance of Next-Generation Sequencing and RT-PCR on Formalin-Fixed Paraffin-Embedded Tumor Tissues for PIK3CA Testing in HR+/HER2− Breast Cancer
Source: Cells. 2022 Nov 9;11(22):3545. doi: 10.3390/cells11223545 (PMC9688837; doi:10.3390/cells11223545)
Supplement: Supplementary file 1 [file cells-11-03545-s001.zip]

Archive with 1 entries (1 files):
- cells-1943076-supplementary.pdf
